# Supplementary material for: Curcumin, Polydatin and Quercetin Synergistic Activity Protects from High-Glucose-Induced Inflammation and Oxidative Stress
Source: Antioxidants (Basel). 2022 May 24;11(6):1037. doi: 10.3390/antiox11061037 (PMC9220232; doi:10.3390/antiox11061037)
Supplement: Supplementary file 1 [file antioxidants-11-01037-s001.zip]

Archive with 1 entries (1 files):
- antioxidants-1726092-supplementary.pdf
